# Supplementary material for: Meta-transcriptomic identification of Trypanosoma spp. in native wildlife species from Australia
Source: Parasit Vectors. 2020 Sep 5;13:447. doi: 10.1186/s13071-020-04325-6 (PMC7487544; doi:10.1186/s13071-020-04325-6)
Supplement: Supplementary file 2 — Additional file 2: Table S1. Summary of contigs with hits against trypanosome sequences at the NCBI nucleotide (nt) database. Relative abundance was calculated for each contig as transcripts per million (TPM). [file 13071_2020_4325_MOESM2_ESM.xlsx]

## Sheet: Contigs
Additional file 2: Table S1. Summary of contigs with hits against trypanosome sequences at the NCBI nucleotide (nt) database. Relative abundance was calculated for each contig as transcripts per million (TPM).
Sample	transcript_id	Sample	Contig Length (nt)	TPM	18S gene
Swamp wallaby 1	Vert1_DN48843_c0_g2_i1_len513	Vert1	513	2.09
Swamp wallaby 1	Vert1_DN329760_c0_g1_i1_len284	Vert1	284	0.64
Swamp wallaby 1	Vert1_DN156615_c0_g1_i1_len291	Vert1	291	1.02
Swamp wallaby 1	Vert1_DN54470_c0_g1_i1_len244	Vert1	244	0.88
Swamp wallaby 1	Vert1_DN159759_c0_g1_i1_len299	Vert1	299	3.27	yes
Swamp wallaby 1	Vert1_DN215626_c0_g1_i1_len318	Vert1	318	3.06	yes
Swamp wallaby 1	Vert1_DN60742_c2_g1_i1_len230	Vert1	230	0.48
Swamp wallaby 1	Vert1_DN25278_c0_g1_i1_len362	Vert1	362	2.14
Regent honeyeater	Vert11_DN163196_c0_g1_i1_len421	Vert11	421	1.82
Regent honeyeater	Vert11_DN10127_c0_g1_i1_len666	Vert11	666	2.82	yes
Regent honeyeater	Vert11_DN123027_c0_g1_i1_len295	Vert11	295	1.04
Wombat	Vert18_DN33207_c0_g1_i1_len241	Vert18	241	3.42	yes
Wombat	Vert18_DN9224_c0_g1_i1_len491	Vert18	491	1.87	yes
Wombat	Vert18_DN14693_c0_g1_i1_len615	Vert18	615	2.94	yes
Wombat	Vert18_DN17404_c0_g1_i1_len357	Vert18	357	3.91
Wombat	Vert18_DN20837_c0_g1_i1_len539	Vert18	539	2.91
Southern brown bandicoot	Vert21_DN254377_c0_g1_i1_len411	Vert21	411	0.64	yes
Southern brown bandicoot	Vert21_DN159343_c0_g1_i1_len225	Vert21	225	0.59
Southern brown bandicoot	Vert21_DN71298_c19_g1_i1_len278	Vert21	278	1.71
Southern brown bandicoot	Vert21_DN251046_c1_g1_i1_len249	Vert21	249	0.89
Southern brown bandicoot	Vert21_DN309590_c0_g1_i1_len703	Vert21	703	1.15
Southern brown bandicoot	Vert21_DN305791_c0_g1_i1_len256	Vert21	256	0.42
Southern brown bandicoot	Vert21_DN323629_c0_g1_i1_len358	Vert21	358	2.97
Koala	Vert22_DN394953_c0_g1_i1_len	Vert22	241	0.86	yes
Koala	Vert22_DN101026_c0_g1_i1_len275	Vert22	275	0.83
Koala	Vert22_DN118309_c0_g1_i1_len254	Vert22	254	0.5
Koala	Vert22_DN123073_c0_g1_i1_len241	Vert22	241	0.86
Koala	Vert22_DN154129_c0_g1_i1_len406	Vert22	406	1.3
Koala	Vert22_DN1849_c0_g1_i1_len732	Vert22	732	1.69
Koala	Vert22_DN192160_c1_g1_i1_len409	Vert22	409	0.59
Koala	Vert22_DN205240_c0_g1_i1_len405	Vert22	405	0.7
Koala	Vert22_DN308122_c0_g1_i1_len1057	Vert22	1057	0.61
Koala	Vert22_DN3098_c1_g1_i1_len361	Vert22	361	0.49
Koala	Vert22_DN347931_c0_g1_i1_len531	Vert22	531	0.53
Koala	Vert22_DN37039_c0_g1_i1_len231	Vert22	231	0.32
Koala	Vert22_DN40101_c1_g1_i1_len333	Vert22	333	0.56
Koala	Vert22_DN5509_c1_g1_i1_len559	Vert22	559	0.93
Koala	Vert22_DN71639_c3_g1_i1_len341	Vert22	341	2.3
Koala	Vert22_DN72027_c4_g2_i1_len223	Vert22	223	0.35
Koala	Vert22_DN72127_c11_g1_i1_len748	Vert22	748	2.4
Koala	Vert22_DN73410_c14_g6_i1_len424	Vert22	424	1.13
Koala	Vert22_DN73420_c12_g4_i1_len277	Vert22	277	2.54
Koala	Vert22_DN73423_c10_g4_i1_len256	Vert22	256	0
Koala	Vert22_DN73423_c10_g6_i1_len256	Vert22	256	1.48
Koala	Vert22_DN73465_c8_g5_i12_len2877	Vert22	2877	0.31
Koala	Vert22_DN73465_c8_g5_i3_len2655	Vert22	2655	1.31
Koala	Vert22_DN75530_c0_g1_i1_len1034	Vert22	1034	1.85
Eastern dwarf tree frog	VERT43_DN68004_c3_g3_i2_len1728	Vert43	1728	46.71	yes
Eastern dwarf tree frog	Vert43_DN104816_c0_g1_i1_len265	Vert43	265	0.56
Eastern dwarf tree frog	Vert43_DN105295_c0_g1_i1_len223	Vert43	223	1.4
Eastern dwarf tree frog	Vert43_DN10613_c0_g1_i1_len569	Vert43	569	0.34
Eastern dwarf tree frog	Vert43_DN108613_c0_g1_i1_len253	Vert43	253	0.63
Eastern dwarf tree frog	Vert43_DN109148_c0_g1_i1_len242	Vert43	242	1.44
Eastern dwarf tree frog	Vert43_DN112328_c0_g1_i1_len367	Vert43	367	0.55
Eastern dwarf tree frog	Vert43_DN113563_c0_g1_i1_len536	Vert43	536	0.88
Eastern dwarf tree frog	Vert43_DN114110_c0_g1_i1_len506	Vert43	506	0.48
Eastern dwarf tree frog	Vert43_DN114707_c0_g1_i1_len232	Vert43	232	0.82
Eastern dwarf tree frog	Vert43_DN119423_c0_g1_i1_len285	Vert43	285	0.93
Eastern dwarf tree frog	Vert43_DN119500_c0_g1_i1_len314	Vert43	314	0.37
Eastern dwarf tree frog	Vert43_DN121795_c0_g1_i1_len217	Vert43	217	1.03
Eastern dwarf tree frog	Vert43_DN12343_c0_g1_i1_len380	Vert43	380	0.46
Eastern dwarf tree frog	Vert43_DN12343_c0_g1_i2_len380	Vert43	380	0.31
Eastern dwarf tree frog	Vert43_DN125893_c0_g1_i1_len251	Vert43	251	0.65
Eastern dwarf tree frog	Vert43_DN126314_c0_g1_i1_len379	Vert43	379	0.39
Eastern dwarf tree frog	Vert43_DN129818_c0_g1_i1_len206	Vert43	206	1.25
Eastern dwarf tree frog	Vert43_DN135821_c0_g1_i1_len1298	Vert43	1298	0.24
Eastern dwarf tree frog	Vert43_DN138846_c0_g1_i1_len237	Vert43	237	1.53
Eastern dwarf tree frog	Vert43_DN140342_c0_g1_i1_len219	Vert43	219	0.99
Eastern dwarf tree frog	Vert43_DN140597_c0_g1_i1_len243	Vert43	243	0.71
Eastern dwarf tree frog	Vert43_DN141021_c0_g1_i1_len261	Vert43	261	0.58
Eastern dwarf tree frog	Vert43_DN144774_c0_g1_i1_len291	Vert43	291	0.44
Eastern dwarf tree frog	Vert43_DN145493_c0_g1_i1_len332	Vert43	332	0.66
Eastern dwarf tree frog	Vert43_DN149826_c0_g1_i1_len267	Vert43	267	0.55
Eastern dwarf tree frog	Vert43_DN151191_c0_g1_i1_len204	Vert43	204	1.95
Eastern dwarf tree frog	Vert43_DN151918_c0_g1_i1_len285	Vert43	285	0.93
Eastern dwarf tree frog	Vert43_DN153002_c0_g1_i1_len295	Vert43	295	0.64
Eastern dwarf tree frog	Vert43_DN156550_c0_g1_i1_len257	Vert43	257	0.61
Eastern dwarf tree frog	Vert43_DN157977_c0_g1_i1_len255	Vert43	255	0.62
Eastern dwarf tree frog	Vert43_DN162782_c0_g1_i1_len224	Vert43	224	0.92
Eastern dwarf tree frog	Vert43_DN165984_c0_g1_i1_len375	Vert43	375	0.26
Eastern dwarf tree frog	Vert43_DN166129_c0_g1_i1_len525	Vert43	525	0.61
Eastern dwarf tree frog	Vert43_DN168856_c0_g1_i1_len531	Vert43	531	0.9
Eastern dwarf tree frog	Vert43_DN171452_c0_g1_i1_len220	Vert43	220	1.96
Eastern dwarf tree frog	Vert43_DN174509_c0_g1_i1_len227	Vert43	227	0.88
Eastern dwarf tree frog	Vert43_DN174511_c0_g1_i1_len266	Vert43	266	0.55
Eastern dwarf tree frog	Vert43_DN175015_c0_g1_i1_len295	Vert43	295	0.21
Eastern dwarf tree frog	Vert43_DN179374_c0_g1_i1_len350	Vert43	350	0.45
Eastern dwarf tree frog	Vert43_DN179614_c0_g1_i1_len343	Vert43	343	0.78
Eastern dwarf tree frog	Vert43_DN182316_c0_g1_i1_len287	Vert43	287	0.69
Eastern dwarf tree frog	Vert43_DN185683_c0_g1_i1_len220	Vert43	220	0.49
Eastern dwarf tree frog	Vert43_DN18604_c0_g1_i1_len356	Vert43	356	0.14
Eastern dwarf tree frog	Vert43_DN188850_c0_g1_i1_len364	Vert43	364	0.42
Eastern dwarf tree frog	Vert43_DN189231_c0_g1_i1_len202	Vert43	202	1.36
Eastern dwarf tree frog	Vert43_DN190824_c0_g1_i1_len209	Vert43	209	0.59
Eastern dwarf tree frog	Vert43_DN191523_c0_g1_i1_len248	Vert43	248	1
Eastern dwarf tree frog	Vert43_DN191751_c0_g1_i1_len299	Vert43	299	0.42
Eastern dwarf tree frog	Vert43_DN193784_c0_g1_i1_len325	Vert43	325	1.39
Eastern dwarf tree frog	Vert43_DN194553_c0_g1_i1_len224	Vert43	224	0.46
Eastern dwarf tree frog	Vert43_DN196287_c0_g1_i1_len543	Vert43	543	0.22
Eastern dwarf tree frog	Vert43_DN196483_c0_g1_i1_len550	Vert43	550	0.28
Eastern dwarf tree frog	Vert43_DN200715_c0_g1_i1_len215	Vert43	215	1.06
Eastern dwarf tree frog	Vert43_DN201001_c0_g1_i1_len251	Vert43	251	0.65
Eastern dwarf tree frog	Vert43_DN201709_c0_g1_i1_len242	Vert43	242	0.72
Eastern dwarf tree frog	Vert43_DN209245_c0_g1_i1_len281	Vert43	281	0.48
Eastern dwarf tree frog	Vert43_DN210455_c0_g1_i1_len307	Vert43	307	0.39
Eastern dwarf tree frog	Vert43_DN212856_c0_g1_i1_len214	Vert43	214	1.62
Eastern dwarf tree frog	Vert43_DN21559_c0_g1_i1_len444	Vert43	444	1.77
Eastern dwarf tree frog	Vert43_DN216908_c0_g1_i1_len224	Vert43	224	1.38
Eastern dwarf tree frog	Vert43_DN216916_c0_g1_i1_len325	Vert43	325	0.87
Eastern dwarf tree frog	Vert43_DN217274_c0_g1_i1_len463	Vert43	463	0.37
Eastern dwarf tree frog	Vert43_DN220497_c0_g1_i1_len214	Vert43	214	1.62
Eastern dwarf tree frog	Vert43_DN227233_c0_g1_i1_len212	Vert43	212	0.56
Eastern dwarf tree frog	Vert43_DN231908_c0_g1_i1_len335	Vert43	335	0.65
Eastern dwarf tree frog	Vert43_DN233172_c0_g1_i1_len492	Vert43	492	0.42
Eastern dwarf tree frog	Vert43_DN233851_c0_g1_i1_len403	Vert43	403	0.46
Eastern dwarf tree frog	Vert43_DN233963_c0_g1_i1_len256	Vert43	256	0.61
Eastern dwarf tree frog	Vert43_DN234422_c0_g1_i1_len306	Vert43	306	0.59
Eastern dwarf tree frog	Vert43_DN234519_c0_g1_i1_len214	Vert43	214	1.08
Eastern dwarf tree frog	Vert43_DN234711_c0_g1_i1_len225	Vert43	225	0.91
Eastern dwarf tree frog	Vert43_DN241001_c0_g1_i1_len214	Vert43	214	1.08
Eastern dwarf tree frog	Vert43_DN241476_c0_g1_i1_len276	Vert43	276	0.75
Eastern dwarf tree frog	Vert43_DN241572_c0_g1_i1_len270	Vert43	270	0.8
Eastern dwarf tree frog	Vert43_DN245462_c0_g1_i1_len234	Vert43	234	0.8
Eastern dwarf tree frog	Vert43_DN248382_c0_g1_i1_len336	Vert43	336	0.49
Eastern dwarf tree frog	Vert43_DN248730_c0_g1_i1_len504	Vert43	504	0.48
Eastern dwarf tree frog	Vert43_DN248993_c0_g1_i1_len273	Vert43	273	0.77
Eastern dwarf tree frog	Vert43_DN249328_c0_g1_i1_len244	Vert43	244	0.7
Eastern dwarf tree frog	Vert43_DN249438_c0_g1_i1_len207	Vert43	207	0.61
Eastern dwarf tree frog	Vert43_DN253924_c0_g1_i1_len391	Vert43	391	0.49
Eastern dwarf tree frog	Vert43_DN254107_c0_g1_i1_len388	Vert43	388	0.74
Eastern dwarf tree frog	Vert43_DN254434_c0_g1_i1_len207	Vert43	207	1.23
Eastern dwarf tree frog	Vert43_DN2547_c0_g1_i1_len569	Vert43	569	0
Eastern dwarf tree frog	Vert43_DN2547_c0_g1_i2_len363	Vert43	363	0.42
Eastern dwarf tree frog	Vert43_DN255187_c0_g1_i1_len225	Vert43	225	0.45
Eastern dwarf tree frog	Vert43_DN255551_c0_g1_i1_len205	Vert43	205	0.64
Eastern dwarf tree frog	Vert43_DN261449_c0_g1_i1_len338	Vert43	338	0.48
Eastern dwarf tree frog	Vert43_DN262694_c0_g1_i1_len207	Vert43	207	0.61
Eastern dwarf tree frog	Vert43_DN263973_c0_g1_i1_len254	Vert43	254	0.63
Eastern dwarf tree frog	Vert43_DN264767_c0_g1_i1_len384	Vert43	384	0.5
Eastern dwarf tree frog	Vert43_DN26635_c0_g1_i1_len220	Vert43	220	0
Eastern dwarf tree frog	Vert43_DN268296_c0_g1_i1_len227	Vert43	227	0.88
Eastern dwarf tree frog	Vert43_DN273156_c0_g1_i1_len253	Vert43	253	1.26
Eastern dwarf tree frog	Vert43_DN277648_c0_g1_i1_len215	Vert43	215	0.53
Eastern dwarf tree frog	Vert43_DN279767_c0_g1_i1_len301	Vert43	301	0.82
Eastern dwarf tree frog	Vert43_DN280300_c0_g1_i1_len204	Vert43	204	1.3
Eastern dwarf tree frog	Vert43_DN281391_c0_g1_i1_len236	Vert43	236	1.16
Eastern dwarf tree frog	Vert43_DN284444_c0_g1_i1_len380	Vert43	380	0.39
Eastern dwarf tree frog	Vert43_DN284678_c0_g1_i1_len387	Vert43	387	0.5
Eastern dwarf tree frog	Vert43_DN294677_c0_g1_i1_len305	Vert43	305	0.6
Eastern dwarf tree frog	Vert43_DN29683_c0_g1_i1_len204	Vert43	204	1.95
Eastern dwarf tree frog	Vert43_DN297888_c0_g1_i1_len539	Vert43	539	0.51
Eastern dwarf tree frog	Vert43_DN300753_c0_g1_i1_len225	Vert43	225	0.91
Eastern dwarf tree frog	Vert43_DN302725_c0_g1_i1_len230	Vert43	230	1.26
Eastern dwarf tree frog	Vert43_DN303361_c0_g1_i1_len218	Vert43	218	1.01
Eastern dwarf tree frog	Vert43_DN304651_c0_g1_i1_len225	Vert43	225	0.45
Eastern dwarf tree frog	Vert43_DN305700_c0_g1_i1_len397	Vert43	397	0.71
Eastern dwarf tree frog	Vert43_DN308595_c0_g1_i1_len210	Vert43	210	1.16
Eastern dwarf tree frog	Vert43_DN30949_c0_g1_i2_len249	Vert43	249	0.52
Eastern dwarf tree frog	Vert43_DN311149_c0_g1_i1_len213	Vert43	213	1.1
Eastern dwarf tree frog	Vert43_DN312668_c0_g1_i1_len272	Vert43	272	0.52
Eastern dwarf tree frog	Vert43_DN314590_c0_g1_i1_len508	Vert43	508	0.4
Eastern dwarf tree frog	Vert43_DN31495_c0_g2_i1_len618	Vert43	618	0.3
Eastern dwarf tree frog	Vert43_DN315656_c0_g1_i1_len279	Vert43	279	0.49
Eastern dwarf tree frog	Vert43_DN33429_c0_g1_i1_len1129	Vert43	1129	0.67
Eastern dwarf tree frog	Vert43_DN36035_c0_g1_i1_len238	Vert43	238	0.76
Eastern dwarf tree frog	Vert43_DN36328_c0_g1_i1_len551	Vert43	551	0.35
Eastern dwarf tree frog	Vert43_DN42630_c0_g1_i2_len284	Vert43	284	0.7
Eastern dwarf tree frog	Vert43_DN60307_c0_g1_i1_len264	Vert43	264	42.8
Eastern dwarf tree frog	Vert43_DN63062_c1_g1_i1_len225	Vert43	225	0.91
Eastern dwarf tree frog	Vert43_DN66760_c0_g1_i1_len261	Vert43	261	1.74
Eastern dwarf tree frog	Vert43_DN71000_c1_g1_i1_len462	Vert43	462	0.09
Eastern dwarf tree frog	Vert43_DN72698_c0_g1_i1_len415	Vert43	415	1.32
Eastern dwarf tree frog	Vert43_DN72698_c0_g3_i1_len225	Vert43	225	1.36
Eastern dwarf tree frog	Vert43_DN72900_c0_g2_i1_len411	Vert43	411	0.45
Eastern dwarf tree frog	Vert43_DN74356_c0_g3_i2_len293	Vert43	293	0.38
Eastern dwarf tree frog	Vert43_DN78969_c0_g1_i1_len439	Vert43	439	0.4
Eastern dwarf tree frog	Vert43_DN79159_c6_g1_i3_len742	Vert43	742	0.68
Eastern dwarf tree frog	Vert43_DN79159_c6_g1_i5_len833	Vert43	833	0
Eastern dwarf tree frog	Vert43_DN80504_c1_g3_i1_len2517	Vert43	2517	109.39
Eastern dwarf tree frog	Vert43_DN81659_c2_g2_i12_len283	Vert43	283	1.47
Eastern dwarf tree frog	Vert43_DN81659_c2_g2_i20_len449	Vert43	449	0.12
Eastern dwarf tree frog	Vert43_DN83212_c6_g1_i1_len253	Vert43	253	0.95
Eastern dwarf tree frog	Vert43_DN83689_c7_g1_i1_len1057	Vert43	1057	1.37
Eastern dwarf tree frog	Vert43_DN84032_c1_g1_i1_len258	Vert43	258	0.6
Eastern dwarf tree frog	Vert43_DN84032_c1_g2_i1_len1267	Vert43	1267	1.15
Eastern dwarf tree frog	Vert43_DN84175_c0_g3_i1_len368	Vert43	368	0
Eastern dwarf tree frog	Vert43_DN84175_c0_g3_i2_len377	Vert43	377	0.65
Eastern dwarf tree frog	Vert43_DN84392_c1_g2_i3_len238	Vert43	238	0.76
Eastern dwarf tree frog	Vert43_DN84866_c0_g1_i1_len282	Vert43	282	0.48
Eastern dwarf tree frog	Vert43_DN84967_c0_g1_i1_len489	Vert43	489	0.34
Eastern dwarf tree frog	Vert43_DN86323_c0_g1_i1_len352	Vert43	352	0.59
Eastern dwarf tree frog	Vert43_DN89565_c0_g1_i1_len406	Vert43	406	0.91
Eastern dwarf tree frog	Vert43_DN91602_c0_g1_i1_len272	Vert43	272	0.52
Eastern dwarf tree frog	Vert43_DN93385_c0_g1_i1_len321	Vert43	321	0.89
Eastern dwarf tree frog	Vert43_DN9521_c0_g1_i1_len229	Vert43	229	1.71
Eastern dwarf tree frog	Vert43_DN97104_c0_g1_i1_len215	Vert43	215	0.53
Swamp wallaby 2	VERT48_DN150018_c0_g6_i1_len718	Vert48	718	55.01	yes
Swamp wallaby 2	VERT48_DN367248_c0_g1_i1_len890	Vert48	890	743.4	yes
Swamp wallaby 2	Vert48_DN190740_c0_g1_i1_len433	Vert48	433	3.59	yes
Swamp wallaby 2	Vert48_DN101106_c0_g1_i1_len343	Vert48	343	1.11
Swamp wallaby 2	Vert48_DN102742_c0_g1_i1_len388	Vert48	388	1.22
Swamp wallaby 2	Vert48_DN105881_c0_g1_i1_len243	Vert48	243	0.93
Swamp wallaby 2	Vert48_DN105881_c0_g2_i1_len329	Vert48	329	1.05
Swamp wallaby 2	Vert48_DN123406_c0_g1_i1_len1275	Vert48	1275	2.35
Swamp wallaby 2	Vert48_DN124071_c0_g1_i1_len319	Vert48	319	2.73
Swamp wallaby 2	Vert48_DN125114_c0_g1_i1_len361	Vert48	361	0.88
Swamp wallaby 2	Vert48_DN128003_c0_g1_i1_len451	Vert48	451	8.45
Swamp wallaby 2	Vert48_DN128815_c0_g1_i1_len207	Vert48	207	1.04
Swamp wallaby 2	Vert48_DN130920_c0_g1_i1_len601	Vert48	601	0.45
Swamp wallaby 2	Vert48_DN131454_c0_g1_i1_len381	Vert48	381	1.26
Swamp wallaby 2	Vert48_DN131454_c0_g2_i1_len612	Vert48	612	0.61
Swamp wallaby 2	Vert48_DN131909_c0_g1_i1_len464	Vert48	464	0.36
Swamp wallaby 2	Vert48_DN131909_c0_g1_i2_len461	Vert48	461	0.64
Swamp wallaby 2	Vert48_DN133349_c0_g1_i1_len638	Vert48	638	0.73
Swamp wallaby 2	Vert48_DN134468_c0_g1_i1_len537	Vert48	537	1.18
Swamp wallaby 2	Vert48_DN136220_c0_g1_i3_len223	Vert48	223	0.81
Swamp wallaby 2	Vert48_DN138271_c0_g1_i2_len270	Vert48	270	1.17
Swamp wallaby 2	Vert48_DN138822_c0_g1_i1_len608	Vert48	608	1.11
Swamp wallaby 2	Vert48_DN139135_c0_g1_i1_len447	Vert48	447	0.7
Swamp wallaby 2	Vert48_DN139272_c0_g1_i1_len853	Vert48	853	0.75
Swamp wallaby 2	Vert48_DN140391_c0_g1_i1_len759	Vert48	759	0.45
Swamp wallaby 2	Vert48_DN140391_c0_g1_i2_len752	Vert48	752	0.31
Swamp wallaby 2	Vert48_DN140391_c0_g1_i3_len542	Vert48	542	0
Swamp wallaby 2	Vert48_DN140391_c0_g1_i4_len549	Vert48	549	0.37
Swamp wallaby 2	Vert48_DN141184_c0_g1_i1_len622	Vert48	622	19.26
Swamp wallaby 2	Vert48_DN141184_c0_g1_i2_len406	Vert48	406	0.33
Swamp wallaby 2	Vert48_DN141302_c0_g1_i1_len315	Vert48	315	0.82
Swamp wallaby 2	Vert48_DN141302_c1_g1_i1_len284	Vert48	284	0.62
Swamp wallaby 2	Vert48_DN141738_c0_g1_i1_len2192	Vert48	2192	1.11
Swamp wallaby 2	Vert48_DN141738_c0_g1_i2_len285	Vert48	285	0.62
Swamp wallaby 2	Vert48_DN142645_c0_g1_i1_len986	Vert48	986	8.83
Swamp wallaby 2	Vert48_DN143386_c0_g1_i1_len728	Vert48	728	1.57
Swamp wallaby 2	Vert48_DN143487_c0_g1_i1_len276	Vert48	276	0.89
Swamp wallaby 2	Vert48_DN143487_c0_g1_i2_len1501	Vert48	1501	1.14
Swamp wallaby 2	Vert48_DN144251_c0_g1_i1_len431	Vert48	431	0.46
Swamp wallaby 2	Vert48_DN144251_c1_g2_i3_len609	Vert48	609	0.77
Swamp wallaby 2	Vert48_DN144251_c1_g2_i4_len424	Vert48	424	0.49
Swamp wallaby 2	Vert48_DN144251_c1_g2_i5_len735	Vert48	735	1.12
Swamp wallaby 2	Vert48_DN144251_c1_g2_i6_len619	Vert48	619	0
Swamp wallaby 2	Vert48_DN144251_c1_g2_i9_len241	Vert48	241	1.27
Swamp wallaby 2	Vert48_DN144346_c0_g1_i1_len221	Vert48	221	13.24
Swamp wallaby 2	Vert48_DN144346_c0_g1_i2_len280	Vert48	280	38.83
Swamp wallaby 2	Vert48_DN144832_c0_g1_i1_len701	Vert48	701	0.94
Swamp wallaby 2	Vert48_DN144832_c0_g1_i2_len733	Vert48	733	0.9
Swamp wallaby 2	Vert48_DN144832_c0_g1_i4_len733	Vert48	733	0.45
Swamp wallaby 2	Vert48_DN144921_c0_g1_i1_len459	Vert48	459	0.33
Swamp wallaby 2	Vert48_DN144921_c0_g1_i2_len222	Vert48	222	0
Swamp wallaby 2	Vert48_DN144921_c0_g1_i3_len558	Vert48	558	1.07
Swamp wallaby 2	Vert48_DN144921_c0_g1_i4_len447	Vert48	447	0.35
Swamp wallaby 2	Vert48_DN144921_c0_g1_i5_len674	Vert48	674	0.16
Swamp wallaby 2	Vert48_DN144921_c0_g1_i6_len662	Vert48	662	0
Swamp wallaby 2	Vert48_DN144921_c0_g1_i7_len506	Vert48	506	1.35
Swamp wallaby 2	Vert48_DN145021_c18_g3_i1_len777	Vert48	777	1.29
Swamp wallaby 2	Vert48_DN145216_c16_g2_i1_len821	Vert48	821	0.71
Swamp wallaby 2	Vert48_DN145345_c5_g1_i1_len414	Vert48	414	0.99
Swamp wallaby 2	Vert48_DN145616_c11_g2_i1_len481	Vert48	481	0
Swamp wallaby 2	Vert48_DN145636_c0_g1_i1_len474	Vert48	474	0.35
Swamp wallaby 2	Vert48_DN145636_c0_g1_i10_len541	Vert48	541	0.58
Swamp wallaby 2	Vert48_DN145636_c0_g1_i11_len704	Vert48	704	0
Swamp wallaby 2	Vert48_DN145636_c0_g1_i12_len484	Vert48	484	0.44
Swamp wallaby 2	Vert48_DN145636_c0_g1_i2_len552	Vert48	552	0
Swamp wallaby 2	Vert48_DN145636_c0_g1_i3_len599	Vert48	599	0.29
Swamp wallaby 2	Vert48_DN145636_c0_g1_i4_len252	Vert48	252	0.91
Swamp wallaby 2	Vert48_DN145636_c0_g1_i5_len684	Vert48	684	0.18
Swamp wallaby 2	Vert48_DN145636_c0_g1_i6_len637	Vert48	637	0
Swamp wallaby 2	Vert48_DN145636_c0_g1_i7_len619	Vert48	619	0
Swamp wallaby 2	Vert48_DN145636_c0_g1_i8_len215	Vert48	215	1.37
Swamp wallaby 2	Vert48_DN145636_c0_g1_i9_len521	Vert48	521	0.34
Swamp wallaby 2	Vert48_DN145678_c0_g1_i1_len575	Vert48	575	0.78
Swamp wallaby 2	Vert48_DN145678_c1_g1_i1_len1669	Vert48	1669	0.6
Swamp wallaby 2	Vert48_DN145678_c1_g1_i2_len1480	Vert48	1480	0
Swamp wallaby 2	Vert48_DN145678_c1_g1_i3_len1641	Vert48	1641	1.18
Swamp wallaby 2	Vert48_DN145678_c1_g1_i4_len1508	Vert48	1508	0.35
Swamp wallaby 2	Vert48_DN146147_c4_g1_i1_len945	Vert48	945	413.46
Swamp wallaby 2	Vert48_DN146520_c13_g3_i1_len513	Vert48	513	0.64
Swamp wallaby 2	Vert48_DN146994_c6_g1_i1_len535	Vert48	535	0.8
Swamp wallaby 2	Vert48_DN147022_c23_g1_i1_len380	Vert48	380	0.57
Swamp wallaby 2	Vert48_DN147078_c22_g1_i1_len483	Vert48	483	0.62
Swamp wallaby 2	Vert48_DN147431_c8_g6_i1_len280	Vert48	280	0.43
Swamp wallaby 2	Vert48_DN147529_c11_g1_i1_len517	Vert48	517	1.4
Swamp wallaby 2	Vert48_DN147529_c11_g1_i2_len274	Vert48	274	0
Swamp wallaby 2	Vert48_DN148278_c2_g2_i24_len714	Vert48	714	0
Swamp wallaby 2	Vert48_DN148278_c2_g2_i25_len450	Vert48	450	0.18
Swamp wallaby 2	Vert48_DN148278_c2_g2_i3_len708	Vert48	708	0.22
Swamp wallaby 2	Vert48_DN148278_c2_g2_i5_len445	Vert48	445	0.39
Swamp wallaby 2	Vert48_DN148278_c2_g2_i8_len452	Vert48	452	0
Swamp wallaby 2	Vert48_DN148672_c15_g1_i2_len206	Vert48	206	1.06
Swamp wallaby 2	Vert48_DN148676_c0_g1_i1_len511	Vert48	511	0.71
Swamp wallaby 2	Vert48_DN148676_c3_g10_i1_len482	Vert48	482	0.54
Swamp wallaby 2	Vert48_DN148676_c3_g2_i1_len2606	Vert48	2606	1.71
Swamp wallaby 2	Vert48_DN148676_c3_g2_i2_len2423	Vert48	2423	0.12
Swamp wallaby 2	Vert48_DN148676_c3_g2_i3_len1791	Vert48	1791	0
Swamp wallaby 2	Vert48_DN148676_c3_g3_i2_len515	Vert48	515	0.49
Swamp wallaby 2	Vert48_DN148676_c3_g3_i3_len440	Vert48	440	0
Swamp wallaby 2	Vert48_DN148676_c3_g4_i1_len2144	Vert48	2144	0
Swamp wallaby 2	Vert48_DN148676_c3_g4_i2_len1381	Vert48	1381	0.3
Swamp wallaby 2	Vert48_DN148676_c3_g4_i4_len1030	Vert48	1030	0.3
Swamp wallaby 2	Vert48_DN148676_c3_g4_i5_len601	Vert48	601	0
Swamp wallaby 2	Vert48_DN148676_c3_g4_i6_len2224	Vert48	2224	0.9
Swamp wallaby 2	Vert48_DN148676_c3_g4_i7_len619	Vert48	619	0.58
Swamp wallaby 2	Vert48_DN148676_c3_g4_i8_len1686	Vert48	1686	0
Swamp wallaby 2	Vert48_DN148676_c3_g4_i9_len755	Vert48	755	0.21
Swamp wallaby 2	Vert48_DN148676_c3_g5_i1_len691	Vert48	691	0.66
Swamp wallaby 2	Vert48_DN148676_c3_g5_i2_len851	Vert48	851	0.75
Swamp wallaby 2	Vert48_DN148676_c3_g8_i1_len357	Vert48	357	1.03
Swamp wallaby 2	Vert48_DN149013_c19_g1_i4_len294	Vert48	294	0
Swamp wallaby 2	Vert48_DN149013_c19_g1_i5_len256	Vert48	256	0.34
Swamp wallaby 2	Vert48_DN149245_c0_g3_i1_len1246	Vert48	1246	0.93
Swamp wallaby 2	Vert48_DN149245_c0_g3_i3_len1246	Vert48	1246	0.8
Swamp wallaby 2	Vert48_DN149364_c8_g1_i1_len222	Vert48	222	1.23
Swamp wallaby 2	Vert48_DN149696_c1_g1_i1_len762	Vert48	762	0.7
Swamp wallaby 2	Vert48_DN149696_c2_g2_i1_len857	Vert48	857	1.81
Swamp wallaby 2	Vert48_DN149696_c2_g2_i2_len436	Vert48	436	0
Swamp wallaby 2	Vert48_DN149696_c2_g3_i10_len2430	Vert48	2430	0
Swamp wallaby 2	Vert48_DN149696_c2_g3_i11_len1883	Vert48	1883	0
Swamp wallaby 2	Vert48_DN149696_c2_g3_i14_len1830	Vert48	1830	0
Swamp wallaby 2	Vert48_DN149696_c2_g3_i15_len2101	Vert48	2101	0.32
Swamp wallaby 2	Vert48_DN149696_c2_g3_i16_len1240	Vert48	1240	0.14
Swamp wallaby 2	Vert48_DN149696_c2_g3_i2_len2310	Vert48	2310	1.14
Swamp wallaby 2	Vert48_DN149696_c2_g3_i3_len2293	Vert48	2293	0
Swamp wallaby 2	Vert48_DN149696_c2_g3_i4_len1847	Vert48	1847	0.28
Swamp wallaby 2	Vert48_DN149696_c2_g3_i5_len2413	Vert48	2413	0.47
Swamp wallaby 2	Vert48_DN149696_c2_g3_i8_len2221	Vert48	2221	0
Swamp wallaby 2	Vert48_DN149696_c2_g5_i1_len716	Vert48	716	1.16
Swamp wallaby 2	Vert48_DN149696_c2_g5_i2_len763	Vert48	763	0
Swamp wallaby 2	Vert48_DN149696_c2_g5_i3_len481	Vert48	481	0.94
Swamp wallaby 2	Vert48_DN149696_c2_g6_i1_len381	Vert48	381	0.57
Swamp wallaby 2	Vert48_DN149696_c4_g1_i1_len261	Vert48	261	0.77
Swamp wallaby 2	Vert48_DN149887_c12_g1_i1_len273	Vert48	273	1.37
Swamp wallaby 2	Vert48_DN149988_c3_g2_i1_len1162	Vert48	1162	0.37
Swamp wallaby 2	Vert48_DN149988_c3_g2_i2_len333	Vert48	333	0.56
Swamp wallaby 2	Vert48_DN149988_c3_g2_i4_len384	Vert48	384	0.51
Swamp wallaby 2	Vert48_DN149988_c3_g2_i5_len3172	Vert48	3172	3.63
Swamp wallaby 2	Vert48_DN149988_c3_g2_i6_len971	Vert48	971	1.62
Swamp wallaby 2	Vert48_DN149988_c3_g2_i7_len1189	Vert48	1189	0
Swamp wallaby 2	Vert48_DN149988_c3_g2_i8_len1499	Vert48	1499	1.16
Swamp wallaby 2	Vert48_DN149988_c3_g2_i9_len3116	Vert48	3116	0.31
Swamp wallaby 2	Vert48_DN150211_c0_g1_i1_len647	Vert48	647	0
Swamp wallaby 2	Vert48_DN150211_c0_g1_i3_len1054	Vert48	1054	0.54
Swamp wallaby 2	Vert48_DN150211_c0_g1_i4_len714	Vert48	714	0.28
Swamp wallaby 2	Vert48_DN150211_c0_g1_i5_len928	Vert48	928	0
Swamp wallaby 2	Vert48_DN150211_c0_g1_i6_len995	Vert48	995	0.82
Swamp wallaby 2	Vert48_DN150211_c0_g1_i7_len2258	Vert48	2258	4.41
Swamp wallaby 2	Vert48_DN150211_c0_g1_i8_len1263	Vert48	1263	1.03
Swamp wallaby 2	Vert48_DN150211_c0_g2_i1_len214	Vert48	214	0.46
Swamp wallaby 2	Vert48_DN150211_c0_g3_i1_len423	Vert48	423	0.79
Swamp wallaby 2	Vert48_DN150211_c0_g4_i1_len721	Vert48	721	0.84
Swamp wallaby 2	Vert48_DN150299_c60_g2_i1_len215	Vert48	215	0.46
Swamp wallaby 2	Vert48_DN153215_c0_g1_i1_len285	Vert48	285	1.03
Swamp wallaby 2	Vert48_DN157849_c0_g1_i1_len523	Vert48	523	0.41
Swamp wallaby 2	Vert48_DN158049_c0_g1_i1_len240	Vert48	240	1.29
Swamp wallaby 2	Vert48_DN16072_c0_g1_i1_len224	Vert48	224	0.4
Swamp wallaby 2	Vert48_DN162354_c0_g1_i1_len289	Vert48	289	0.6
Swamp wallaby 2	Vert48_DN165562_c0_g1_i1_len304	Vert48	304	0.53
Swamp wallaby 2	Vert48_DN168096_c0_g1_i1_len379	Vert48	379	0.81
Swamp wallaby 2	Vert48_DN171399_c0_g1_i1_len279	Vert48	279	0.65
Swamp wallaby 2	Vert48_DN171921_c0_g1_i1_len210	Vert48	210	0.99
Swamp wallaby 2	Vert48_DN173422_c0_g1_i1_len422	Vert48	422	0.67
Swamp wallaby 2	Vert48_DN173559_c0_g1_i1_len366	Vert48	366	0.37
Swamp wallaby 2	Vert48_DN176227_c0_g1_i1_len296	Vert48	296	1.13
Swamp wallaby 2	Vert48_DN176852_c0_g1_i1_len210	Vert48	210	0.99
Swamp wallaby 2	Vert48_DN183501_c0_g1_i1_len369	Vert48	369	0.61
Swamp wallaby 2	Vert48_DN183540_c0_g1_i1_len466	Vert48	466	0.66
Swamp wallaby 2	Vert48_DN184029_c0_g1_i1_len304	Vert48	304	0.53
Swamp wallaby 2	Vert48_DN184261_c0_g1_i1_len357	Vert48	357	0.77
Swamp wallaby 2	Vert48_DN184540_c0_g1_i1_len232	Vert48	232	0.71
Swamp wallaby 2	Vert48_DN186795_c0_g1_i1_len206	Vert48	206	1.06
Swamp wallaby 2	Vert48_DN186987_c0_g1_i1_len257	Vert48	257	1.06
Swamp wallaby 2	Vert48_DN189123_c0_g1_i1_len273	Vert48	273	0.91
Swamp wallaby 2	Vert48_DN190235_c0_g1_i1_len204	Vert48	204	1.1
Swamp wallaby 2	Vert48_DN190430_c0_g1_i1_len291	Vert48	291	0.98
Swamp wallaby 2	Vert48_DN192803_c0_g1_i1_len248	Vert48	248	0.88
Swamp wallaby 2	Vert48_DN214557_c0_g1_i1_len393	Vert48	393	1.08
Swamp wallaby 2	Vert48_DN214941_c0_g1_i1_len310	Vert48	310	0.51
Swamp wallaby 2	Vert48_DN216041_c0_g1_i1_len239	Vert48	239	1.3
Swamp wallaby 2	Vert48_DN220849_c0_g1_i1_len319	Vert48	319	1.12
Swamp wallaby 2	Vert48_DN223171_c0_g1_i1_len214	Vert48	214	1.39
Swamp wallaby 2	Vert48_DN223238_c0_g1_i1_len336	Vert48	336	0.87
Swamp wallaby 2	Vert48_DN223592_c0_g1_i1_len269	Vert48	269	0.71
Swamp wallaby 2	Vert48_DN224972_c0_g1_i1_len307	Vert48	307	1.04
Swamp wallaby 2	Vert48_DN225028_c0_g1_i1_len309	Vert48	309	0.69
Swamp wallaby 2	Vert48_DN225446_c0_g1_i1_len263	Vert48	263	0.75
Swamp wallaby 2	Vert48_DN227148_c0_g1_i1_len520	Vert48	520	0.56
Swamp wallaby 2	Vert48_DN230391_c0_g1_i1_len221	Vert48	221	1.25
Swamp wallaby 2	Vert48_DN23194_c0_g1_i1_len507	Vert48	507	0.5
Swamp wallaby 2	Vert48_DN233114_c0_g1_i1_len262	Vert48	262	0.76
Swamp wallaby 2	Vert48_DN23695_c0_g1_i1_len636	Vert48	636	0.73
Swamp wallaby 2	Vert48_DN238074_c0_g1_i1_len259	Vert48	259	0.78
Swamp wallaby 2	Vert48_DN238459_c0_g1_i1_len242	Vert48	242	1.26
Swamp wallaby 2	Vert48_DN24081_c0_g1_i1_len271	Vert48	271	0.7
Swamp wallaby 2	Vert48_DN242100_c0_g1_i1_len307	Vert48	307	0.52
Swamp wallaby 2	Vert48_DN242219_c0_g1_i1_len224	Vert48	224	0.8
Swamp wallaby 2	Vert48_DN242777_c0_g1_i1_len325	Vert48	325	0.77
Swamp wallaby 2	Vert48_DN243213_c0_g1_i1_len210	Vert48	210	0.99
Swamp wallaby 2	Vert48_DN245464_c0_g1_i1_len221	Vert48	221	2.49
Swamp wallaby 2	Vert48_DN245670_c0_g1_i1_len224	Vert48	224	0.8
Swamp wallaby 2	Vert48_DN247146_c0_g1_i1_len296	Vert48	296	0.57
Swamp wallaby 2	Vert48_DN249189_c0_g1_i1_len242	Vert48	242	1.26
Swamp wallaby 2	Vert48_DN252653_c0_g1_i1_len205	Vert48	205	1.08
Swamp wallaby 2	Vert48_DN257712_c0_g1_i1_len218	Vert48	218	1.31
Swamp wallaby 2	Vert48_DN260767_c0_g1_i1_len415	Vert48	415	185.75
Swamp wallaby 2	Vert48_DN261257_c0_g1_i1_len223	Vert48	223	0.81
Swamp wallaby 2	Vert48_DN263530_c0_g1_i1_len1079	Vert48	1079	0.89
Swamp wallaby 2	Vert48_DN26414_c0_g1_i1_len288	Vert48	288	0.8
Swamp wallaby 2	Vert48_DN275201_c0_g1_i1_len207	Vert48	207	1.04
Swamp wallaby 2	Vert48_DN278342_c0_g1_i1_len277	Vert48	277	1.54
Swamp wallaby 2	Vert48_DN280703_c0_g1_i1_len214	Vert48	214	0.93
Swamp wallaby 2	Vert48_DN281184_c0_g1_i1_len355	Vert48	355	0.52
Swamp wallaby 2	Vert48_DN282734_c0_g1_i1_len286	Vert48	286	0.82
Swamp wallaby 2	Vert48_DN283068_c0_g1_i1_len232	Vert48	232	1.07
Swamp wallaby 2	Vert48_DN283528_c0_g1_i1_len396	Vert48	396	0.53
Swamp wallaby 2	Vert48_DN28561_c0_g1_i1_len344	Vert48	344	0.55
Swamp wallaby 2	Vert48_DN288951_c0_g1_i1_len346	Vert48	346	0.55
Swamp wallaby 2	Vert48_DN291013_c0_g1_i1_len293	Vert48	293	0.58
Swamp wallaby 2	Vert48_DN293687_c0_g1_i1_len224	Vert48	224	0.8
Swamp wallaby 2	Vert48_DN294004_c0_g1_i1_len213	Vert48	213	2.36
Swamp wallaby 2	Vert48_DN295697_c0_g1_i1_len273	Vert48	273	0.68
Swamp wallaby 2	Vert48_DN296257_c0_g1_i1_len276	Vert48	276	0.44
Swamp wallaby 2	Vert48_DN297752_c0_g1_i1_len267	Vert48	267	0.72
Swamp wallaby 2	Vert48_DN297934_c0_g1_i1_len325	Vert48	325	0.46
Swamp wallaby 2	Vert48_DN298162_c0_g1_i1_len222	Vert48	222	0.82
Swamp wallaby 2	Vert48_DN298289_c0_g1_i1_len265	Vert48	265	0.74
Swamp wallaby 2	Vert48_DN298487_c0_g1_i1_len280	Vert48	280	1.07
Swamp wallaby 2	Vert48_DN298993_c0_g1_i1_len225	Vert48	225	1.18
Swamp wallaby 2	Vert48_DN302764_c0_g1_i1_len430	Vert48	430	0.56
Swamp wallaby 2	Vert48_DN305813_c0_g1_i1_len237	Vert48	237	0.67
Swamp wallaby 2	Vert48_DN308415_c0_g1_i1_len466	Vert48	466	0.74
Swamp wallaby 2	Vert48_DN314394_c0_g1_i1_len211	Vert48	211	1.46
Swamp wallaby 2	Vert48_DN314741_c0_g1_i1_len246	Vert48	246	1.2
Swamp wallaby 2	Vert48_DN315907_c0_g1_i1_len203	Vert48	203	1.12
Swamp wallaby 2	Vert48_DN321466_c0_g1_i1_len218	Vert48	218	1.31
Swamp wallaby 2	Vert48_DN325439_c0_g1_i1_len278	Vert48	278	0.87
Swamp wallaby 2	Vert48_DN325518_c0_g1_i1_len282	Vert48	282	0.63
Swamp wallaby 2	Vert48_DN326468_c0_g1_i1_len297	Vert48	297	0.94
Swamp wallaby 2	Vert48_DN330125_c0_g1_i1_len269	Vert48	269	0.71
Swamp wallaby 2	Vert48_DN330570_c0_g1_i1_len324	Vert48	324	0.78
Swamp wallaby 2	Vert48_DN331155_c0_g1_i1_len285	Vert48	285	1.44
Swamp wallaby 2	Vert48_DN334153_c0_g1_i1_len308	Vert48	308	0.86
Swamp wallaby 2	Vert48_DN334738_c0_g1_i1_len400	Vert48	400	0.63
Swamp wallaby 2	Vert48_DN334832_c0_g1_i1_len248	Vert48	248	0.88
Swamp wallaby 2	Vert48_DN335046_c0_g1_i1_len205	Vert48	205	1.08
Swamp wallaby 2	Vert48_DN337919_c0_g1_i1_len262	Vert48	262	2.02
Swamp wallaby 2	Vert48_DN338649_c0_g1_i1_len279	Vert48	279	0.86
Swamp wallaby 2	Vert48_DN339318_c0_g1_i1_len209	Vert48	209	1.01
Swamp wallaby 2	Vert48_DN341555_c0_g1_i1_len261	Vert48	261	0.77
Swamp wallaby 2	Vert48_DN34412_c0_g1_i1_len309	Vert48	309	0.53
Swamp wallaby 2	Vert48_DN34412_c0_g1_i2_len291	Vert48	291	0.97
Swamp wallaby 2	Vert48_DN345395_c0_g1_i1_len244	Vert48	244	0.92
Swamp wallaby 2	Vert48_DN348634_c0_g1_i1_len352	Vert48	352	0.53
Swamp wallaby 2	Vert48_DN349561_c0_g1_i1_len205	Vert48	205	1.08
Swamp wallaby 2	Vert48_DN351291_c0_g1_i1_len215	Vert48	215	0.91
Swamp wallaby 2	Vert48_DN355417_c0_g1_i1_len268	Vert48	268	0.95
Swamp wallaby 2	Vert48_DN356342_c0_g1_i1_len244	Vert48	244	0.61
Swamp wallaby 2	Vert48_DN356398_c0_g1_i1_len253	Vert48	253	1.11
Swamp wallaby 2	Vert48_DN358089_c0_g1_i1_len594	Vert48	594	0.8
Swamp wallaby 2	Vert48_DN363336_c0_g1_i1_len290	Vert48	290	1.18
Swamp wallaby 2	Vert48_DN364071_c0_g1_i1_len247	Vert48	247	1.19
Swamp wallaby 2	Vert48_DN365296_c0_g1_i1_len241	Vert48	241	1.27
Swamp wallaby 2	Vert48_DN373779_c0_g1_i1_len272	Vert48	272	0.92
Swamp wallaby 2	Vert48_DN374830_c0_g1_i1_len209	Vert48	209	1.01
Swamp wallaby 2	Vert48_DN376331_c0_g1_i1_len211	Vert48	211	1.46
Swamp wallaby 2	Vert48_DN377352_c0_g1_i1_len617	Vert48	617	0.71
Swamp wallaby 2	Vert48_DN383023_c0_g1_i1_len343	Vert48	343	1.25
Swamp wallaby 2	Vert48_DN386219_c0_g1_i1_len215	Vert48	215	0.91
Swamp wallaby 2	Vert48_DN388302_c0_g1_i1_len279	Vert48	279	0.65
Swamp wallaby 2	Vert48_DN390072_c0_g1_i1_len201	Vert48	201	1.17
Swamp wallaby 2	Vert48_DN394683_c0_g1_i1_len255	Vert48	255	0.81
Swamp wallaby 2	Vert48_DN399957_c0_g1_i1_len211	Vert48	211	0.97
Swamp wallaby 2	Vert48_DN399975_c0_g1_i1_len272	Vert48	272	0.69
Swamp wallaby 2	Vert48_DN402313_c0_g1_i1_len201	Vert48	201	1.17
Swamp wallaby 2	Vert48_DN402626_c0_g1_i1_len213	Vert48	213	1.41
Swamp wallaby 2	Vert48_DN402968_c0_g1_i1_len219	Vert48	219	0.86
Swamp wallaby 2	Vert48_DN404554_c0_g1_i1_len228	Vert48	228	1.5
Swamp wallaby 2	Vert48_DN405940_c0_g1_i1_len222	Vert48	222	1.23
Swamp wallaby 2	Vert48_DN410574_c0_g1_i1_len205	Vert48	205	1.08
Swamp wallaby 2	Vert48_DN411083_c0_g1_i1_len820	Vert48	820	0.75
Swamp wallaby 2	Vert48_DN411198_c0_g1_i1_len286	Vert48	286	0.61
Swamp wallaby 2	Vert48_DN414659_c0_g1_i1_len669	Vert48	669	0.88
Swamp wallaby 2	Vert48_DN416133_c0_g1_i1_len595	Vert48	595	0.69
Swamp wallaby 2	Vert48_DN416545_c0_g1_i1_len288	Vert48	288	0.6
Swamp wallaby 2	Vert48_DN41664_c0_g1_i1_len495	Vert48	495	0.52
Swamp wallaby 2	Vert48_DN41966_c0_g1_i2_len482	Vert48	482	0.17
Swamp wallaby 2	Vert48_DN424001_c0_g1_i1_len271	Vert48	271	0.93
Swamp wallaby 2	Vert48_DN425743_c0_g1_i1_len232	Vert48	232	0.71
Swamp wallaby 2	Vert48_DN427274_c0_g1_i1_len251	Vert48	251	0.85
Swamp wallaby 2	Vert48_DN428153_c0_g1_i1_len261	Vert48	261	0.77
Swamp wallaby 2	Vert48_DN432704_c0_g1_i1_len252	Vert48	252	1.4
Swamp wallaby 2	Vert48_DN433189_c0_g1_i1_len674	Vert48	674	0.48
Swamp wallaby 2	Vert48_DN43875_c0_g1_i1_len502	Vert48	502	0.8
Swamp wallaby 2	Vert48_DN440988_c0_g1_i1_len212	Vert48	212	0.96
Swamp wallaby 2	Vert48_DN444105_c0_g1_i1_len338	Vert48	338	0.86
Swamp wallaby 2	Vert48_DN44427_c0_g1_i1_len732	Vert48	732	0.35
Swamp wallaby 2	Vert48_DN44427_c0_g1_i2_len645	Vert48	645	0.2
Swamp wallaby 2	Vert48_DN446438_c0_g1_i1_len255	Vert48	255	1.09
Swamp wallaby 2	Vert48_DN460391_c0_g1_i1_len216	Vert48	216	0.9
Swamp wallaby 2	Vert48_DN50288_c0_g1_i1_len207	Vert48	207	2.09
Swamp wallaby 2	Vert48_DN52412_c0_g1_i1_len417	Vert48	417	0.69
Swamp wallaby 2	Vert48_DN60009_c0_g1_i1_len387	Vert48	387	0.56
Swamp wallaby 2	Vert48_DN60781_c0_g1_i1_len209	Vert48	209	0.5
Swamp wallaby 2	Vert48_DN65285_c0_g1_i1_len492	Vert48	492	0.98
Swamp wallaby 2	Vert48_DN65854_c0_g1_i1_len377	Vert48	377	0.82
Swamp wallaby 2	Vert48_DN69785_c0_g1_i1_len307	Vert48	307	0.35
Swamp wallaby 2	Vert48_DN70579_c0_g1_i1_len479	Vert48	479	0.78
Swamp wallaby 2	Vert48_DN75635_c0_g1_i1_len208	Vert48	208	2.05
Swamp wallaby 2	Vert48_DN81096_c0_g1_i1_len237	Vert48	237	0.67
Swamp wallaby 2	Vert48_DN83366_c0_g1_i1_len353	Vert48	353	1.05
Swamp wallaby 2	Vert48_DN86073_c0_g1_i1_len250	Vert48	250	0.57
Swamp wallaby 2	Vert48_DN89845_c0_g1_i1_len356	Vert48	356	0.91
Swamp wallaby 2	Vert48_DN96055_c0_g1_i1_len507	Vert48	507	1.08
Swamp wallaby 2	Vert48_DN98664_c0_g1_i1_len727	Vert48	727	1.05
